# Supplementary material for: West Nile Virus Surveillance in 2013 via Mosquito Screening in Northern Italy and the Influence of Weather on Virus Circulation
Source: PLoS One. 2015 Oct 21;10(10):e0140915. doi: 10.1371/journal.pone.0140915 (PMC4619062; doi:10.1371/journal.pone.0140915)
Supplement: S1 File — (TXT) [file pone.0140915.s003.txt]

>WNV2_ER_188043
AAAGGCAGCAGAGCCATTTGGTTCATGTGGCTAGGGGCCCGCTTCCTGGAGTTTGAAGCTCTCGGATTCCTCAATGAAGACCACTGGCTGGGTAGGAAGAACTCAGGAGGAGGAGTTGAAGGCTTAGGACTGCAGAAGCTTGGGTACATCTTGAAGGAAGTCGGAACAAAGCCTGGAGGAAAGATCTACGCTGATGACAC
>WNV2_ER_197305
AAAGGCAGCAGAGCCATTTGGTTCATGTGGCTAGGGGCCCGCTTCCTGGAGTTTGAAGCTCTCGGATTCCTCAATGAAGACCACTGGCTGGGTAGGAAGAACTCAGGAGGAGGAGTTGAAGGCTTAGGACTGCAGAAGCTTGGGTACATCTTGAAGGAAGTCGGAACAAAGCCTGGAGGAAAGATCTACGCTGATGACAC
>WNV2_ER_197310
AAAGGCAGCAGAGCCATTTGGTTCATGTGGCTAGGGGCCCGCTTCCTGGAGTTTGAAGCTCTCGGATTCCTCAATGAAGACCACTGGCTGGGTAGGAAGAACTCAGGAGGAGGAGTTGAAGGCTTAGGACTGCAGAAGCTTGGGTACATCTTGAAGGAAGTCGGAACAAAGCCTGGAGGAAAGATCTACGCTGATGACAC
>WNV2_ER_197314
AAAGGCAGCAGAGCCATTTGGTTCATGTGGCTAGGGGCCCGCTTCCTGGAGTTTGAAGCTCTCGGATTCCTCAATGAAGACCACTGGCTGGGTAGGAAGAACTCAGGAGGAGGAGTTGAAGGCTTAGGACTGCAGAAGCTTGGGTACATCTTGAAGGAAGTCGGAACAAAGCCTGGAGGAAAGATCTACGCTGATGACAC
>WNV2_ER_197322
AAAGGCAGCAGAGCCATTTGGTTCATGTGGCTAGGGGCCCGCTTCCTGGAGTTTGAAGCTCTCGGATTCCTCAATGAAGACCACTGGCTGGGTAGGAAGAACTCAGGAGGAGGAGTTGAAGGCTTAGGACTGCAGAAGCTTGGGTACATCTTGAAGGAAGTCGGAACAAAGCCTGGAGGAAAGATCTACGCTGATGACAC
>WNV2_ER_197326
AAAGGCAGCAGAGCCATTTGGTTCATGTGGCTAGGGGCCCGCTTCCTGGAGTTTGAAGCTCTCGGATTCCTCAATGAAGACCACTGGCTGGGTAGGAAGAACTCAGGAGGAGGAGTTGAAGGCTTAGGACTGCAGAAGCTTGGGTACATCTTGAAGGAAGTCGGAACAAAGCCTGGAGGAAAGATCTACGCTGATGACAC
>WNV2_ER_198284-2
AAAGGCAGCAGAGCCATTTGGTTCATGTGGCTAGGGGCCCGCTTCCTGGAGTTTGAAGCTCTCGGATTCCTCAATGAAGACCACTGGCTGGGTAGGAAGAACTCAGGAGGAGGAGTTGAAGGCTTAGGACTGCAGAAGCTTGGGTACATCTTGAAGGAAGTCGGAACAAAGCCTGGAGGAAAGATCTACGCTGATGACAC
>WNV2_ER_200446
AAAGGCAGCAGAGCCATTTGGTTCATGTGGCTAGGGGCCCGCTTCCTGGAGTTTGAAGCTCTCGGATTCCTCAATGAAGACCACTGGCTGGGTAGGAAGAACTCAGGAGGAGGAGTTGAAGGCTTAGGACTGCAGAAGCTTGGGTACATCTTGAAGGAAGTCGGAACAAAGCCTGGAGGAAAGATCTACGCTGATGACAC
>WNV2_ER_206195-2
AAAGGCAGCAGAGCCATTTGGTTCATGTGGCTAGGGGCCCGCTTCCTGGAGTTTGAAGCTCTCGGATTCCTCAATGAAGACCACTGGCTGGGTAGGAAGAACTCAGGAGGAGGAGTTGAAGGCTTAGGACTGCAGAAGCTTGGGTACATCTTGAAGGAAGTCGGAACAAAGCCTGGAGGAAAGATCTACGCTGATGACAC
>WNV2_ER_207272-1
AAAGGCAGCAGAGCCATTTGGTTCATGTGGCTAGGGGCCCGCTTCCTGGAGTTTGAAGCTCTCGGATTCCTCAATGAAGACCACTGGCTGGGTAGGAAGAACTCAGGAGGAGGAGTTGAAGGCTTAGGACTGCAGAAGCTTGGGTACATCTTGAAGGAAGTCGGAACAAAGCCTGGAGGAAAGATCTACGCTGATGACAC
>WNV2_ER_207272-
AAAGGCAGCAGAGCCATTTGGTTCATGTGGCTAGGGGCCCGCTTCCTGGAGTTTGAAGCTCTCGGATTCCTCAATGAAGACCACTGGCTGGGTAGGAAGAACTCAGGAGGAGGAGTTGAAGGCTTAGGACTGCAGAAGCTTGGGTACATCTTGAAGGAAGTCGGAACAAAGCCTGGAGGAAAGATCTACGCTGATGACAC
>WNV2_ER_207272-6
AAAGGCAGCAGAGCCATTTGGTTCATGTGGCTAGGGGCCCGCTTCCTGGAGTTTGAAGCTCTCGGATTCCTCAATGAAGACCACTGGCTGGGTAGGAAGAACTCAGGAGGAGGAGTTGAAGGCTTAGGACTGCAGAAGCTTGGGTACATCTTGAAGGAAGTCGGAACAAAGCCTGGAGGAAAGATCTACGCTGATGACAC
>WNV2_ER_208629-2
AAAGGCAGCAGAGCCATTTGGTTCATGTGGCTAGGGGCCCGCTTCCTGGAGTTTGAAGCTCTCGGATTCCTCAATGAAGACCACTGGCTGGGTAGGAAGAACTCAGGAGGAGGAGTTGAAGGCTTAGGACTGCAGAAGCTTGGGTACATCTTGAAGGAAGTCGGAACAAAGCCTGGAGGAAAGATCTACGCTGATGACAC
>WNV2_ER_209130-1
AAAGGCAGCAGAGCCATTTGGTTCATGTGGCTAGGGGCCCGCTTCCTGGAGTTTGAAGCTCTCGGATTCCTCAATGAAGACCACTGGCTGGGTAGGAAGAACTCAGGAGGAGGAGTTGAAGGCTTAGGACTGCAGAAGCTTGGGTACATCTTGAAGGAAGTCGGAACAAAGCCTGGAGGAAAGATCTACGCTGATGACAC
>WNV2_ER_209130-2
AAAGGCAGCAGAGCCATTTGGTTCATGTGGCTAGGGGCCCGCTTCCTGGAGTTTGAAGCTCTCGGATTCCTCAATGAAGACCACTGGCTGGGTAGGAAGAACTCAGGAGGAGGAGTTGAAGGCTTAGGACTGCAGAAGCTTGGGTACATCTTGAAGGAAGTCGGAACAAAGCCTGGAGGAAAGATCTACGCTGATGACAC
>WNV2_ER_209134-1
AAAGGCAGCAGAGCCATTTGGTTCATGTGGCTAGGGGCCCGCTTCCTGGAGTTTGAAGCTCTCGGATTCCTCAATGAAGACCACTGGCTGGGTAGGAAGAACTCAGGAGGAGGAGTTGAAGGCTTAGGACTGCAGAAGCTTGGGTACATCTTGAAGGAAGTCGGAACAAAGCCTGGAGGAAAGATCTACGCTGATGACAC
>WNV2_ER_209526-11
AAAGGCAGCAGAGCCATTTGGTTCATGTGGCTAGGGGCCCGCTTCCTGGAGTTTGAAGCTCTCGGATTCCTCAATGAAGACCACTGGCTGGGTAGGAAGAACTCAGGAGGAGGAGTTGAAGGCTTAGGACTGCAGAAGCTTGGGTACATCTTGAAGGAAGTCGGAACAAAGCCTGGAGGAAAGATCTACGCTGATGACAC
>WNV2_ER_209527-2
AAAGGCAGCAGAGCCATTTGGTTCATGTGGCTAGGGGCCCGCTTCCTGGAGTTTGAAGCTCTCGGATTCCTCAATGAAGACCACTGGCTGGGTAGGAAGAACTCAGGAGGAGGAGTTGAAGGCTTAGGACTGCAGAAGCTTGGGTACATCTTGAAGGAAGTCGGAACAAAGCCTGGAGGAAAGATCTACGCTGATGACAC
>WNV2_ER_210862-01
AAAGGCAGCAGAGCCATTTGGTTCATGTGGCTAGGGGCCCGCTTCCTGGAGTTTGAAGCTCTCGGATTCCTCAATGAAGACCACTGGCTGGGTAGGAAGAACTCAGGAGGAGGAGTTGAAGGCTTAGGACTGCAGAAGCTTGGGTACATCTTGAAGGAAGTCGGAACAAAGCCTGGAGGAAAGATCTACGCTGATGACAC
>WNV2_ER_210862-04
AAAGGCAGCAGAGCCATTTGGTTCATGTGGCTAGGGGCCCGCTTCCTGGAGTTTGAAGCTCTCGGATTCCTCAATGAAGACCACTGGCTGGGTAGGAAGAACTCAGGAGGAGGAGTTGAAGGCTTAGGACTGCAGAAGCTTGGGTACATCTTGAAGGAAGTCGGAACAAAGCCTGGAGGAAAGATCTACGCTGATGACAC
>WNV2_ER_210862-08
AAAGGCAGCAGAGCCATTTGGTTCATGTGGCTAGGGGCCCGCTTCCTGGAGTTTGAAGCTCTCGGATTCCTCAATGAAGACCACTGGCTGGGTAGGAAGAACTCAGGAGGAGGAGTTGAAGGCTTAGGACTGCAGAAGCTTGGGTACATCTTGAAGGAAGTCGGAACAAAGCCTGGAGGAAAGATCTACGCTGATGACAC
>WNV2_ER_210862-7
AAAGGCAGCAGAGCCATTTGGTTCATGTGGCTAGGGGCCCGCTTCCTGGAGTTTGAAGCTCTCGGATTCCTCAATGAAGACCACTGGCTGGGTAGGAAGAACTCAGGAGGAGGAGTTGAAGGCTTAGGACTGCAGAAGCTTGGGTACATCTTGAAGGAAGTCGGAACAAAGCCTGGAGGAAAGATCTACGCTGATGACAC
>WNV2_ER_210870-1
AAAGGCAGCAGAGCCATTTGGTTCATGTGGCTAGGGGCCCGCTTCCTGGAGTTTGAAGCTCTCGGATTCCTCAATGAAGACCACTGGCTGGGTAGGAAGAACTCAGGAGGAGGAGTTGAAGGCTTAGGACTGCAGAAGCTTGGGTACATCTTGAAGGAAGTCGGAACAAAGCCTGGAGGAAAGATCTACGCTGATGACAC
>WNV2_ER_210870-2
AAAGGCAGCAGAGCCATTTGGTTCATGTGGCTAGGGGCCCGCTTCCTGGAGTTTGAAGCTCTCGGATTCCTCAATGAAGACCACTGGCTGGGTAGGAAGAACTCAGGAGGAGGAGTTGAAGGCTTAGGACTGCAGAAGCTTGGGTACATCTTGAAGGAAGTCGGAACAAAGCCTGGAGGAAAGATCTACGCTGATGACAC
>WNV2_ER_210870-3
AAAGGCAGCAGAGCCATTTGGTTCATGTGGCTAGGGGCCCGCTTCCTGGAGTTTGAAGCTCTCGGATTCCTCAATGAAGACCACTGGCTGGGTAGGAAGAACTCAGGAGGAGGAGTTGAAGGCTTAGGACTGCAGAAGCTTGGGTACATCTTGAAGGAAGTCGGAACAAAGCCTGGAGGAAAGATCTACGCTGATGACAC
>WNV2_ER_213272-6
AAAGGCAGCAGAGCCATTTGGTTCATGTGGCTAGGGGCCCGCTTCCTGGAGTTTGAAGCTCTCGGATTCCTCAATGAAGACCACTGGCTGGGTAGGAAGAACTCAGGAGGAGGAGTTGAAGGCTTAGGACTGCAGAAGCTTGGGTACATCTTGAAGGAAGTCGGAACAAAGCCTGGAGGAAAGATCTACGCTGATGACAC
>WNV2_ER_213280-1
AAAGGCAGCAGAGCCATTTGGTTCATGTGGCTAGGGGCCCGCTTCCTGGAGTTTGAAGCTCTCGGATTCCTCAATGAAGACCACTGGCTGGGTAGGAAGAACTCAGGAGGAGGAGTTGAAGGCTTAGGACTGCAGAAGCTTGGGTACATCTTGAAGGAAGTCGGAACAAAGCCTGGAGGAAAGATCTACGCTGATGACAC
>WNV2_ER_213280-2
AAAGGCAGCAGAGCCATTTGGTTCATGTGGCTAGGGGCCCGCTTCCTGGAGTTTGAAGCTCTCGGATTCCTCAATGAAGACCACTGGCTGGGTAGGAAGAACTCAGGAGGAGGAGTTGAAGGCTTAGGACTGCAGAAGCTTGGGTACATCTTGAAGGAAGTCGGAACAAAGCCTGGAGGAAAGATCTACGCTGATGACAC
>WNV2_ER_215571
AAAGGCAGCAGAGCCATTTGGTTCATGTGGCTAGGGGCCCGCTTCCTGGAGTTTGAAGCTCTCGGATTCCTCAATGAAGACCACTGGCTGGGTAGGAAGAACTCAGGAGGAGGAGTTGAAGGCTTAGGACTGCAGAAGCTTGGGTACATCTTGAAGGAAGTCGGAACAAAGCCTGGAGGAAAGATCTACGCTGATGACAC
>WNV2_ER_215576-2
AAAGGCAGCAGAGCCATTTGGTTCATGTGGCTAGGGGCCCGCTTCCTGGAGTTTGAAGCTCTCGGATTCCTCAATGAAGACCACTGGCTGGGTAGGAAGAACTCAGGAGGAGGAGTTGAAGGCTTAGGACTGCAGAAGCTTGGGTACATCTTGAAGGAAGTCGGAACAAAGCCTGGAGGAAAGATCTACGCTGATGACAC
>WNV2_ER_216546
AAAGGCAGCAGAGCCATTTGGTTCATGTGGCTAGGGGCCCGCTTCCTGGAGTTTGAAGCTCTCGGATTCCTCAATGAAGACCACTGGCTGGGTAGGAAGAACTCAGGAGGAGGAGTTGAAGGCTTAGGACTGCAGAAGCTTGGGTACATCTTGAAGGAAGTCGGAACAAAGCCTGGAGGAAAGATCTACGCTGATGACAC
>WNV2_ER_230528-4
AAAGGCAGCAGAGCCATTTGGTTCATGTGGCTAGGGGCCCGCTTCCTGGAGTTTGAAGCTCTCGGATTCCTCAATGAAGACCACTGGCTGGGTAGGAAGAACTCAGGAGGAGGAGTTGAAGGCTTAGGACTGCAGAAGCTTGGGTACATCTTGAAGGAAGTCGGAACAAAGCCTGGAGGAAAGATCTACGCTGATGACAC
>WNV2_VFVG_2912
AAAGGCAGCAGAGCCATTTGGTTCATGTGGCTAGGGGCCCGCTTCCTGGAGTTTGAAGCTCTCGGATTCCTCAATGAAGACCACTGGCTGGGTAGGAAGAACTCAGGAGGAGGAGTTGAAGGCTTAGGACTGCAGAAGCTTGGGTACATCTTGAAGGAAGTCGGAACAAAGCCTGGAGGAAAGATCTACGCTGATGACAC
>WNV2_VFVG_4304
AAAGGCAGCAGAGCCATTTGGTTCATGTGGCTAGGGGCCCGCTTCCTGGAGTTTGAAGCTCTCGGATTCCTCAATGAAGACCACTGGCTGGGTAGGAAGAACTCAGGAGGAGGAGTTGAAGGCTTAGGACTGCAGAAGCTTGGGTACATCTTGAAGGAAGTCGGAACAAAGCCTGGAGGAAAGATCTACGCTGATGACAC
>WNV2_VFVG_4325
AAAGGCAGCAGAGCCATTTGGTTCATGTGGCTAGGGGCCCGCTTCCTGGAGTTTGAAGCTCTCGGATTCCTCAATGAAGACCACTGGCTGGGTAGGAAGAACTCAGGAGGAGGAGTTGAAGGCTTAGGACTGCAGAAGCTTGGGTACATCTTGAAGGAAGTCGGAACAAAGCCTGGAGGAAAGATCTACGCTGATGACAC
>WNV2_VFVG_5005
AAAGGCAGCAGAGCCATTTGGTTCATGTGGCTAGGGGCCCGCTTCCTGGAGTTTGAAGCTCTCGGATTCCTCAATGAAGACCACTGGCTGGGTAGGAAGAACTCAGGAGGAGGAGTTGAAGGCTTAGGACTGCAGAAGCTTGGGTACATCTTGAAGGAAGTCGGAACAAAGCCTGGAGGAAAGATCTACGCTGATGACAC
>WNV2_VFVG_5019
AAAGGCAGCAGAGCCATTTGGTTCATGTGGCTAGGGGCCCGCTTCCTGGAGTTTGAAGCTCTCGGATTCCTCAATGAAGACCACTGGCTGGGTAGGAAGAACTCAGGAGGAGGAGTTGAAGGCTTAGGACTGCAGAAGCTTGGGTACATCTTGAAGGAAGTCGGAACAAAGCCTGGAGGAAAGATCTACGCTGATGACAC
>WNV2_VFVG_5034
AAAGGCAGCAGAGCCATTTGGTTCATGTGGCTAGGGGCCCGCTTCCTGGAGTTTGAAGCTCTCGGATTCCTCAATGAAGACCACTGGCTGGGTAGGAAGAACTCAGGAGGAGGAGTTGAAGGCTTAGGACTGCAGAAGCTTGGGTACATCTTGAAGGAAGTCGGAACAAAGCCTGGAGGAAAGATCTACGCTGATGACAC
>WNV2_VFVG_5049
AAAGGCAGCAGAGCCATTTGGTTCATGTGGCTAGGGGCCCGCTTCCTGGAGTTTGAAGCTCTCGGATTCCTCAATGAAGACCACTGGCTGGGTAGGAAGAACTCAGGAGGAGGAGTTGAAGGCTTAGGACTGCAGAAGCTTGGGTACATCTTGAAGGAAGTCGGAACAAAGCCTGGAGGAAAGATCTACGCTGATGACAC
>WNV2_VFVG_5089
AAAGGCAGCAGAGCCATTTGGTTCATGTGGCTAGGGGCCCGCTTCCTGGAGTTTGAAGCTCTCGGATTCCTCAATGAAGACCACTGGCTGGGTAGGAAGAACTCAGGAGGAGGAGTTGAAGGCTTAGGACTGCAGAAGCTTGGGTACATCTTGAAGGAAGTCGGAACAAAGCCTGGAGGAAAGATCTACGCTGATGACAC
>WNV2_VFVG_5091
AAAGGCAGCAGAGCCATTTGGTTCATGTGGCTAGGGGCCCGCTTCCTGGAGTTTGAAGCTCTCGGATTCCTCAATGAAGACCACTGGCTGGGTAGGAAGAACTCAGGAGGAGGAGTTGAAGGCTTAGGACTGCAGAAGCTTGGGTACATCTTGAAGGAAGTCGGAACAAAGCCTGGAGGAAAGATCTACGCTGATGACAC
>WNV2_VFVG_5092
AAAGGCAGCAGAGCCATTTGGTTCATGTGGCTAGGGGCCCGCTTCCTGGAGTTTGAAGCTCTCGGATTCCTCAATGAAGACCACTGGCTGGGTAGGAAGAACTCAGGAGGAGGAGTTGAAGGCTTAGGACTGCAGAAGCTTGGGTACATCTTGAAGGAAGTCGGAACAAAGCCTGGAGGAAAGATCTACGCTGATGACAC
>WNV2_VFVG_5502
AAAGGCAGCAGAGCCATTTGGTTCATGTGGCTAGGGGCCCGCTTCCTGGAGTTTGAAGCTCTCGGATTCCTCAATGAAGACCACTGGCTAGGTAGGAAGAACTCAGGAGGAGGAGTTGAAGGCTTAGGACTGCAGAAGCTTGGGTACATCTTGAAGGAAGTCGGAACAAAGCCTGGAGGAAAGATCTACGCTGATGACAC
>WNV2_VFVG_5512
AAAGGCAGCAGAGCCATTTGGTTCATGTGGCTAGGGGCCCGCTTCCTGGAGTTTGAAGCTCTCGGATTCCTCAATGAAGACCACTGGCTGGGTAGGAAGAACTCAGGAGGAGGAGTTGAAGGCTTAGGACTGCAGAAGCTTGGGTACATCTTGAAGGAAGTCGGAACAAAGCCTGGAGGAAAGATCTACGCTGATGACAC
>WNV2_VFVG_5674
AAAGGCAGCAGAGCCATTTGGTTCATGTGGCTAGGGGCCCGCTTCCTGGAGTTTGAAGCTCTCGGATTCCTCAATGAAGACCACTGGCTGGGTAGGAAGAACTCAGGAGGAGGAGTTGAAGGCTTAGGACTGCAGAAGCTTGGGTACATCTTGAAGGAAGTCGGAACAAAGCCTGGAGGAAAGATCTACGCTGATGACAC
>WNV2_VFVG_5685
AAAGGCAGCAGAGCCATTTGGTTCATGTGGCTAGGGGCCCGCTTCCTGGAGTTTGAAGCTCTCGGATTCCTCAATGAAGACCACTGGCTGGGTAGGAAGAACTCAGGAGGAGGAGTTGAAGGCTTAGGACTGCAGAAGCTTGGGTACATCTTGAAGGAAGTCGGAACAAAGCCTGGAGGAAAGATCTACGCTGATGACAC
>WNV2_VFVG_5688
AAAGGCAGCAGAGCCATTTGGTTCATGTGGCTGGGGGCCCGCTTCCTGGAGTTTGAAGCTCTCGGATTCCTCAATGAAGACCACTGGCTGGGTAGGAAGAACTCAGGAGGAGGAGTTGAAGGCTTAGGACTGCAGAAGCTTGGGTACATCTTGAAGGAAGTCGGAACAAAGCCTGGAGGAAAGATCTACGCTGATGACAC
>WNV2_VFVG_5696
AAAGGCAGCAGAGCCATTTGGTTCATGTGGCTAGGGGCCCGCTTCCTGGAGTTTGAAGCTCTCGGATTCCTCAATGAAGACCACTGGCTGGGTAGGAAGAACTCAGGAGGAGGAGTTGAAGGCTTAGGACTGCAGAAGCTTGGGTACATCTTGAAGGAAGTCGGAACAAAGCCTGGAGGAAAGATCTACGCTGATGACAC
>WNV2_VFVG_5721
AAAGGCAGCAGAGCCATTTGGTTCATGTGGCTAGGGGCCCGCTTCCTGGAGTTTGAAGCTCTCGGATTCCTCAATGAAGACCACTGGCTGGGTAGGAAGAACTCAGGAGGAGGAGTTGAAGGCTTAGGACTGCAGAAGCTTGGGTACATCTTGAAGGAAGTCGGAACAAAGCCTGGAGGAAAGATCTACGCTGATGACAC
>WNV2_VFVG_5757
AAAGGCAGCAGAGCCATTTGGTTCATGTGGCTAGGGGCCCGCTTCCTGGAGTTTGAAGCTCTCGGATTCCTCAATGAAGACCACTGGCTGGGTAGGAAGAACTCAGGAGGAGGAGTTGAAGGCTTAGGACTGCAGAAGCTTGGGTACATCTTGAAGGAAGTCGGAACAAAGCCTGGAGGAAAGATCTACGCTGATGACAC
>WNV2_VFVG_5766
AAAGGCAGCAGAGCCATTTGGTTCATGTGGCTAGGGGCCCGCTTCCTGGAGTTTGAAGCTCTCGGATTCCTCAATGAAGACCACTGGCTGGGTAGGAAGAACTCAGGAGGAGGAGTTGAAGGCTTAGGACTGCAGAAGCTTGGGTACATCTTGAAGGAAGTCGGAACAAAGCCTGGAGGAAAGATCTACGCTGATGACAC
>WNV2_VFVG_5769
AAAGGCAGCAGAGCCATTTGGTTCATGTGGCTAGGGGCCCGCTTCCTGGAGTTTGAAGCTCTCGGATTCCTCAATGAAGACCACTGGCTGGGTAGGAAGAACTCAGGAGGAGGAGTTGAAGGCTTAGGACTGCAGAAGCTTGGGTACATCTTGAAGGAAGTCGGAACAAAGCCTGGAGGAAAGATCTACGCTGATGACAC
>WNV2_VFVG_5776
AAAGGCAGCAGAGCCATTTGGTTCATGTGGCTAGGGGCCCGCTTCCTGGAGTTTGAAGCTCTCGGATTCCTCAATGAAGACCACTGGCTGGGTAGGAAGAACTCAGGAGGAGGAGTTGAAGGCTTAGGACTGCAGAAGCTTGGGTACATCTTGAAGGAAGTCGGAACAAAGCCTGGAGGAAAGATCTACGCTGATGACAC
>WNV2_VFVG_5799
AAAGGCAGCAGAGCCATTTGGTTCATGTGGCTAGGGGCCCGCTTCCTGGAGTTTGAAGCTCTCGGATTCCTCAATGAAGACCACTGGCTGGGTAGGAAGAACTCAGGAGGAGGAGTTGAAGGCTTAGGACTGCAGAAGCTTGGGTACATCTTGAAGGAAGTCGGAACAAAGCCTGGAGGAAAGATCTACGCTGATGACAC
>WNV2_VFVG_5814
AAAGGCAGCAGAGCCATTTGGTTCATGTGGCTAGGGGCCCGCTTCCTGGAGTTTGAAGCTCTCGGATTCCTCAATGAAGACCACTGGCTGGGTAGGAAGAACTCAGGAGGAGGAGTTGAAGGCTTAGGACTGCAGAAGCTTGGGTACATCTTGAAGGAAGTCGGAACAAAGCCTGGAGGAAAGATCTACGCTGATGACAC
>WNV2_VFVG_6836
AAAGGCAGCAGAGCCATTTGGTTCATGTGGCTAGGGGCCCGCTTCCTGGAGTTTGAAGCTCTCGGATTCCTCAATGAAGACCACTGGCTGGGTAGGAAGAACTCAGGAGGAGGAGTTGAAGGCTTAGGACTGCAGAAGCTTGGGTACATCTTGAAGGAAGTCGGAACAAAGCCTGGAGGAAAGATCTACGCTGATGACAC
>WNV2_VFVG_6620
AAAGGCAGCAGAGCCATTTGGTTCATGTGGCTAGGGGCCCGCTTCCTGGAGTTTGAAGCTCTCGGATTCCTCAATGAAGACCACTGGCTGGGTAGGAAGAACTCAGGAGGAGGAGTTGAAGGCTTAGGACTGCAGAAGCTTGGGTACATCTTGAAGGAAGTCGGAACAAAGCCTGGAGGAAAGATCTACGCTGATGACAC
>WNV2_VFVG_6615
AAAGGCAGCAGAGCCATTTGGTTCATGTGGCTAGGGGCCCGCTTCCTGGAGTTTGAAGCTCTCGGATTCCTCAATGAAGACCACTGGCTGGGTAGGAAGAACTCAGGAGGAGGAGTTGAAGGCTTAGGACTGCAGAAGCTTGGGTACATCTTGAAGGAAGTCGGAACAAAGCCTGGAGGAAAGATCTACGCTGATGACAC
>WNV2_VFVG_5857
AAAGGCAGCAGAGCCATTTGGTTCATGTGGCTAGGGGCCCGCTTCCTGGAGTTTGAAGCTCTCGGATTCCTCAATGAAGACCACTGGCTGGGTAGGAAGAACTCAGGAGGAGGAGTTGAAGGCTTAGGACTGCAGAAGCTTGGGTACATCTTGAAGGAAGTCGGAACAAAGCCTGGAGGAAAGATCTACGCTGATGACAC
>WNV2_VFVG_5793
AAAGGCAGCAGAGCCATTTGGTTCATGTGGCTAGGGGCCCGCTTCCTGGAGTTTGAAGCTCTCGGATTCCTCAATGAAGACCACTGGCTGGGTAGGAAGAACTCAGGAGGAGGAGTTGAAGGCTTAGGACTGCAGAAGCTTGGGTACATCTTGAAGGAAGTCGGAACAAAGCCTGGAGGAAAGATCTACGCTGATGACAC
>WNV2_VFVG_6102
AAAGGCAGCAGAGCCATTTGGTTCATGTGGCTAGGGGCCCGCTTCCTGGAGTTTGAAGCTCTCGGATTCCTCAATGAAGACCACTGGCTGGGTAGGAAGAACTCAGGAGGAGGAGTTGAAGGCTTAGGACTGCAGAAGCTTGGGTACATCTTGAAGGAAGTCGGAACAAAGCCTGGAGGAAAGATCTACGCTGATGACAC
>WNV2_VFVG_6104
AAAGGCAGCAGAGCCATTTGGTTCATGTGGCTAGGGGCCCGCTTCCTGGAGTTTGAAGCTCTCGGATTCCTCAATGAAGACCACTGGCTGGGTAGGAAGAACTCAGGAGGAGGAGTTGAAGGCTTAGGACTGCAGAAGCTTGGGTACATCTTGAAGGAAGTCGGAACAAAGCCTGGAGGAAAGATCTACGCTGATGACAC
>WNV2_VFVG_6164
AAAGGCAGCAGAGCCATTTGGTTCATGTGGCTAGGGGCCCGCTTCCTGGAGTTTGAAGCTCTCGGATTCCTCAATGAAGACCACTGGCTGGGTAGGAAGAACTCAGGAGGAGGAGTTGAAGGCTTAGGACTGCAGAAGCTTGGGTACATCTTGAAGGAAGTCGGAACAAAGCCTGGAGGAAAGATCTACGCTGATGACAC
>WNV2_VFVG_6155
AAAGGCAGCAGAGCCATTTGGTTCATGTGGCTAGGGGCCCGCTTCCTGGAGTTTGAAGCTCTCGGATTCCTCAATGAAGACCACTGGCTGGGTAGGAAGAACTCAGGAGGAGGAGTTGAAGGCTTAGGACTGCAGAAGCTTGGGTACATCTTGAAGGAAGTCGGAACAAAGCCTGGAGGAAAGATCTACGCTGATGACAC
>WNV2_VFVG_6156
AAAGGCAGCAGAGCCATTTGGTTCATGTGGCTAGGGGCCCGCTTCCTGGAGTTTGAAGCTCTCGGATTCCTCAATGAAGACCACTGGCTGGGTAGGAAGAACTCAGGAGGAGGAGTTGAAGGCTTAGGACTGCAGAAGCTTGGGTACATCTTGAAGGAAGTCGGAACAAAGCCTGGAGGAAAGATCTACGCTGATGACAC
>WNV2_VFVG_6138
AAAGGCAGCAGAGCCATTTGGTTCATGTGGCTAGGGGCCCGCTTCCTGGAGTTTGAAGCTCTCGGATTCCTCAATGAAGACCACTGGCTGGGTAGGAAGAACTCAGGAGGAGGAGTTGAAGGCTTAGGACTGCAGAAGCTTGGGTACATCTTGAAGGAAGTCGGAACAAAGCCTGGAGGAAAGATCTACGCTGATGACAC
>WNV2_VFVG_6139
AAAGGCAGCAGAGCCATTTGGTTCATGTGGCTAGGGGCCCGCTTCCTGGAGTTTGAAGCTCTCGGATTCCTCAATGAAGACCACTGGCTGGGTAGGAAGAACTCAGGAGGAGGAGTTGAAGGCTTAGGACTGCAGAAGCTTGGGTACATCTTGAAGGAAGTCGGAACAAAGCCTGGAGGAAAGATCTACGCTGATGACAC
>WNV2_VFVG_6145
AAAGGCAGCAGAGCCATTTGGTTCATGTGGCTAGGGGCCCGCTTCCTGGAGTTTGAAGCTCTCGGATTCCTCAATGAAGACCACTGGCTGGGTAGGAAGAACTCAGGAGGAGGAGTTGAAGGCTTAGGACTGCAGAAGCTTGGGTACATCTTGAAGGAAGTCGGAACAAAGCCTGGAGGAAAGATCTACGCTGATGACAC
>WNV2_VFVG_6146
AAAGGCAGCAGAGCCATTTGGTTCATGTGGCTAGGGGCCCGCTTCCTGGAGTTTGAAGCTCTCGGATTCCTCAATGAAGACCACTGGCTGGGTAGGAAGAACTCAGGAGGAGGAGTTGAAGGCTTAGGACTGCAGAAGCTTGGGTACATCTTGAAGGAAGTCGGAACAAAGCCTGGAGGAAAGATCTACGCTGATGACAC
>WNV2_VFVG_6131
AAAGGCAGCAGAGCCATTTGGTTCATGTGGCTGGGGGCCCGCTTCCTGGAGTTTGAAGCTCTCGGATTCCTCAATGAAGACCACTGGCTGGGTAGGAAGAACTCAGGAGGAGGAGTTGAAGGCTTAGGACTGCAGAAGCTTGGGTACATCTTGAAGGAAGTCGGAACAAAGCCTGGAGGAAAGATCTACGCTGATGACAC
>WNV2_VFVG_6306
AAAGGCAGCAGAGCCATTTGGTTCATGTGGCTAGGGGCCCGCTTCCTGGAGTTTGAAGCTCTCGGATTCCTCAATGAAGACCACTGGCTGGGTAGGAAGAACTCAGGAGGAGGAGTTGAAGGCTTAGGACTGCAGAAGCTTGGGTACATCTTGAAGGAAGTCGGAACAAAGCCTGGAGGAAAGATCTACGCTGATGACAC
>WNV2_VFVG_6333
AAAGGCAGCAGAGCCATTTGGTTCATGTGGCTAGGGGCCCGCTTCCTGGAGTTTGAAGCTCTCGGATTCCTCAATGAAGACCACTGGCTGGGTAGGAAGAACTCAGGAGGAGGAGTTGAAGGCTTAGGACTGCAGAAGCTTGGGTACATCTTGAAGGAAGTCGGAACAAAGCCTGGAGGAAAGATCTACGCTGATGACAC
>WNV2_VFVG_6394
AAAGGCAGCAGAGCCATTTGGTTCATGTGGCTAGGGGCCCGCTTCCTGGAGTTTGAAGCTCTCGGATTCCTCAATGAAGACCACTGGCTGGGTAGGAAGAACTCAGGAGGAGGAGTTGAAGGCTTAGGACTGCAGAAGCTTGGGTACATCTTGAAGGAAGTCGGAACAAAGCCTGGAGGAAAGATCTACGCTGATGACAC
>WNV2_VFVG_6432
AAAGGCAGCAGAGCCATTTGGTTCATGTGGCTAGGGGCCCGCTTCCTGGAGTTTGAAGCTCTCGGATTCCTCAATGAAGACCACTGGCTGGGTAGGAAGAACTCAGGAGGAGGAGTTGAAGGCTTAGGACTGCAGAAGCTTGGGTACATCTTGAAGGAAGTCGGAACAAAGCCTGGAGGAAAGATCTACGCTGATGACAC
>WNV2_VFVG_6449
AAAGGCAGCAGAGCCATTTGGTTCATGTGGCTAGGGGCCCGCTTCCTGGAGTTTGAAGCTCTCGGATTCCTCAATGAAGACCACTGGCTGGGTAGGAAGAACTCAGGAGGAGGAGTTGAAGGCTTAGGACTGCAGAAGCTTGGGTACATCTTGAAGGAAGTCGGAACAAAGCCTGGAGGAAAGATCTACGCTGATGACAC
>WNV2_VFVG_6452
AAAGGCAGCAGAGCCATTTGGTTCATGTGGCTAGGGGCCCGCTTCCTGGAGTTTGAAGCTCTCGGATTCCTCAATGAAGACCACTGGCTGGGTAGGAAGAACTCAGGAGGAGGAGTTGAAGGCTTAGGACTGCAGAAGCTTGGGTACATCTTGAAGGAAGTCGGAACAAAGCCTGGAGGAAAGATCTACGCTGATGACAC
>WNV1_VFVG_6103
aagggaagcagagccataTGGTTCATGTGGCTCGGAGCTCGCTTTCTGGAGTTCGAAGCTCTGGGCTTTCTCAATGAAGATCACTGGCTCGGAAGAAAGAACTCAGGAGGAGGTGTCGAGGGCTTGGGCCTCCAAAAACTGGGTTACATCCTGCGTGAAGTTGGCACCCGACCTGGGGGCAAGATCTATGCTGATGACAC
>WNV1_VFVG_5724
AAGGGAAGCAGAGCCATATGGTTCATGTGGCTCGGAGCTCGCTTTCTGGAGTTCGAAGCTCTGGGCTTTCTCAATGAAGATCACTGGCTCGGAAGAAAGAACTCAGGAGGAGGTGTCGAGGGCTTGGGCCTCCAAAAACTGGGTTACATCCTGCGTGAAGTTGGCACCCGACCTGGGGGCAAGATCTATGCTGATGACac
>USUV_ER_206500
AAAGGTAGTCGAGCCATATGGTTCATGTGGCTAGGCGCCAGATTCCTGGAGTTTGAAGCTCTGGGCTTTCTGAATGAGGACCATTGGTTAGGAAGAAAGAATTCTGGAGGAGGTGTTGAAGGACTTGGTGTCCAAAAACTTGGTTACATTCTGCGTGAGATGAGCCACCATTCAGGTGGGAAAATGTACGCTGATGACAC
>USUV_ER_207272
AAAGGTAGTCGAGCCATATGGTTCATGTGGCTAGGCGCCAGATTCCTGGAGTTTGAAGCTCTGGGCTTTCTGAATGAGGACCATTGGTTAGGAAGAAAGAATTCTGGAGGAGGTGTTGAAGGACTTGGTGTCCAAAAACTTGGTTACATTCTGCGTGAGATGAGCCACCATTCAGGTGGGAAAATGTACGCTGATGACAC
>USUV_ER_207335-21
AAAGGTAGTCGAGCCATATGGTTCATGTGGCTAGGCGCCAGATTCCTGGAGTTTGAAGCTCTGGGCTTTCTGAATGAGGACCATTGGTTAGGAAGAAAGAATTCTGGAGGAGGTGTTGAAGGACTTGGTGTCCAAAAACTTGGTTACATTCTGCGTGAGATGAGCCACCATTCAGGTGGGAAAATGTACGCTGATGACAC
>USUV_ER_1973291
AAAGGTAGTCGAGCCATATGGTTCATGTGGCTAGGCGCCAGATTCCTGGAGTTTGAAGCTCTGGGCTTTCTGAATGAGGACCATTGGTTAGGAAGAAAGAATTCTGGAGGAGGTGTTGAAGGACTTGGTGTCCAAAAACTTGGTTACATTCTGCGTGAGATGAGCCACCATTCAGGTGGGAAAATGTACGCTGATGACAC
>USUV_ER_209134-21
AAAGGTAGTCGAGCCATATGGTTCATGTGGCTAGGCGCCAGATTCCTGGAGTTTGAAGCTCTGGGCTTTCTGAATGAGGACCATTGGTTAGGAAGAAAGAATTCTGGAGGAGGTGTTGAAGGACTTGGTGTCCAAAAACTTGGTTACATTCTGCGTGAGATGAGCCACCATTCAGGTGGAAAAATGTACGCTGATGACAC
>USUV_ER_209134-31
AAAGGTAGTCGAGCCATATGGTTCATGTGGCTAGGCGCCAGATTCCTGGAGTTTGAAGCTCTGGGCTTTCTGAATGAGGACCATTGGTTAGGAAGAAAGAATTCTGGAGGAGGTGTTGAAGGACTTGGTGTCCAAAAACTTGGTTACATTCTGCGTGAGATGAGCCACCATTCAGGTGGGAAAATGTACGCTGATGACAC
>USUV_ER_210862-11
AAAGGTAGTCGAGCCATATGGTTCATGTGGCTAGGCGCCAGATTCCTGGAGTTTGAAGCTCTGGGCTTTCTGAATGAGGACCATTGGTTAGGAAGAAAGAATTCTGGAGGAGGTGTTGAAGGACTTGGTGTCCAAAAACTTGGTTACATTCTGCGTGAGATGAGCCACCATTCAGGTGGGAAAATGTACGCTGATGACAC
>USUV_ER_1973161
AAAGGTAGTCGAGCCATATGGTTCATGTGGCTAGGCGCCAGATTCCTGGAGTTTGAAGCTCTGGGCTTTCTGAATGAGGACCATTGGTTAGGAAGAAAGAATTCTGGAGGAGGTGTTGAAGGACTTGGTGTCCAAAAACTTGGTTACATTCTGCGTGAGATGAGCCACCATTCAGGTGGGAAAATGTACGCTGATGACAC
>USUV_ER_211472-1
AAAGGTAGTCGAGCCATATGGTTCATGTGGCTAGGCGCCAGATTCCTGGAGTTTGAAGCTCTGGGCTTTCTGAATGAGGACCATTGGTTAGGAAGAAAGAATTCTGGAGGAGGTGTTGAAGGACTTGGTGTCCAAAAACTTGGTTACATTCTGCGTGAGATGAGCCACCATTCAGGTGGGAAAATGTACGCTGATGACAC
>USUV_ER_211472-2
AAAGGTAGTCGAGCCATATGGTTCATGTGGCTAGGCGCCAGATTCCTGGAGTTTGAAGCTCTGGGCTTTCTGAATGAGGACCATTGGTTAGGAAGAAAGAATTCTGGAGGAGGTGTTGAAGGACTTGGTGTCCAAAAACTTGGTTACATTCTGCGTGAGATGAGCCACCATTCAGGTGGGAAAATGTACGCTGATGACAC
>USUV_ER_211479
AAAGGTAGTCGAGCCATATGGTTCATGTGGCTAGGCGCCAGATTCCTGGAGTTTGAAGCTCTGGGCTTTCTGAATGAGGACCATTGGTTAGGAAGAAAGAATTCTGGAGGAGGTGTTGAAGGACTTGGTGTCCAAAAACTTGGTTACATTCTGCGTGAGATGAGCCACCATTCAGGTGGGAAAATGTACGCTGATGACAC
>USUV_ER_213272-3
AAAGGTAGTCGAGCCATATGGTTCATGTGGCTAGGCGCCAGATTCCTGGAGTTTGAAGCTCTGGGCTTTCTGAATGAGGACCATTGGTTAGGAAGAAAGAATTCTGGAGGAGGTGTTGAAGGACTTGGTGTCCAAAAACTTGGTTACATTCTGCGTGAGATGAGCCACCATTCAGGTGGGAAAATGTACGCTGATGACAC
>USUV_ER_213272-8
AAAGGTAGTCGAGCCATATGGTTCATGTGGCTAGGCGCCAGATTCCTGGAGTTTGAAGCTCTGGGCTTTCTGAATGAGGACCATTGGTTAGGAAGAAAGAATTCTGGAGGAGGTGTTGAAGGACTTGGTGTCCAAAAACTTGGTTACATTCTGCGTGAGATGAGCCACCATTCAGGTGGGAAAATGTACGCTGATGACAC
>USUV_ER_213280-4
AAAGGTAGTCGAGCCATATGGTTCATGTGGCTAGGCGCCAGATTCCTGGAGTTTGAAGCTCTGGGCTTTCTGAATGAGGACCATTGGTTAGGAAGAAAGAATTCTGGAGGAGGTGTTGAAGGACTTGGTGTCCAAAAACTTGGTTACATTCTGCGTGAGATGAGCCACCATTCTGGTGGGAAAATGTACGCTGATGACAC
>USUV_ER_213280-5
AAAGGTAGTCGAGCCATATGGTTCATGTGGCTAGGCGCCAGATTCCTGGAGTTTGAAGCTCTGGGCTTTCTGAATGAGGACCATTGGTTAGGAAGAAAGAATTCTGGAGGAGGTGTTGAAGGACTTGGTGTCCAAAAACTTGGTTACATTCTGCGTGAGATGAGCCACCATTCAGGTGGGAAAATGTACGCTGATGACAC
>USUV_ER_213280-7
AAAGGTAGTCGAGCCATATGGTTCATGTGGCTAGGCGCCAGATTCCTGGAGTTTGAAGCTCTGGGCTTTCTGAATGAGGACCATTGGTTAGGAAGAAAGAATTCTGGAGGAGGTGTTGAAGGACTTGGTGTCCAAAAACTTGGTTACATTCTGCGTGAGATGAGCCACCATTCAGGTGGGAAAATGTACGCTGATGACAC
>USUV_ER_213280-6
AAAGGTAGTCGAGCCATATGGTTCATGTGGCTAGGCGCCAGATTCCTGGAGTTTGAAGCTCTGGGCTTTCTGAATGAGGACCATTGGTTAGGAAGAAAGAATTCTGGAGGAGGTGTTGAAGGACTTGGTGTCCAAAAACTTGGTTACATTCTGCGTGAGATGAGCCACCATTCAGGTGGGAAAATGTACGCTGATGACAC
>USUV_ER_215576-3
AAAGGTAGTCGAGCCATATGGTTCATGTGGCTAGGCGCCAGATTCCTGGAGTTTGAAGCTCTGGGCTTTCTGAATGAGGACCATTGGTTAGGAAGAAAGAATTCTGGAGGAGGTGTTGAAGGACTTGGTGTCCAAAAACTTGGTTACATTCTGCGTGAGATGAGCCACCATTCAGGTGGGAAAATGTACGCTGATGACAC
>USUV_ER_215576-4
AAAGGTAGTCGAGCCATATGGTTCATGTGGCTAGGCGCCAGATTCCTGGAGTTTGAAGCTCTGGGCTTTCTGAATGAGGACCATTGGTTAGGAAGAAAGAATTCTGGAGGAGGTGTTGAAGGACTTGGTGTCCAAAAACTTGGTTACATTCTGCGTGAGATGAGCCACCATTCAGGTGGAAAAATGTACGCTGATGACAC
>USUV_ER_215576-5
AAAGGTAGTCGAGCCATATGGTTCATGTGGCTAGGCGCCAGATTCCTGGAGTTTGAAGCTCTGGGCTTTCTGAATGAGGACCATTGGTTAGGAAGAAAGAATTCTGGAGGAGGTGTTGAAGGACTTGGTGTCCAAAAACTTGGTTACATTCTGCGTGAGATGAGCCACCATTCAGGTGGGAAAATGTACGCTGATGACAC
>USUV_ER_215585-1
AAAGGTAGTCGAGCCATATGGTTCATGTGGCTAGGCGCCAGATTCCTGGAGTTTGAAGCTCTGGGCTTTCTGAATGAGGACCATTGGTTAGGAAGAAAGAATTCTGGAGGAGGCGTTGAAGGACTTGGTGTCCAAAAACTTGGTTACATTCTGCGTGAGATGAGCCACCATTCAGGTGGGAAAATGTACGCTGATGACAC
>USUV_ER_USU
AAAGGTAGTCGAGCCATATGGTTCATGTGGCTAGGCGCCAGATTCCTGGAGTTTGAAGCTCTGGGCTTTCTGAATGAGGACCATTGGTTAGGAAGAAAGAATTCTGGAGGAGGTGTTGAAGGACTTGGTGTCCAAAAACTTGGTTACATTCTGCGTGAGATGAGCCATCATTCAGGTGGGAAAATGTACGCTGATGACAC
>USUV_ER_239230-4
AAAGGTAGTCGAGCCATATGGTTCATGTGGCTAGGCGCCAGATTCCTGGAGTTTGAAGCTCTGGGCTTTCTGAATGAGGACCATTGGTTAGGAAGAAAGAATTCTGGAGGAGGTGTTGAAGGACTTGGTGTCCAAAAACTTGGTTACATTCTGCGTGAGATGAGCCACCATTCAGGTGGAAAAATGTACGCTGATGACAC
>USUV_ER_213280-8
AAAGGTAGTCGAGCCATATGGTTCATGTGGCTAGGCGCCAGATTCCTGGAGTTTGAAGCTCTGGGCTTTCTGAATGAGGACCATTGGTTAGGAAGAAAGAATTCTGGAGGAGGTGTTGAAGGACTTGGTGTCCAAAAACTTGGTTACATTCTGCGTGAGATGAGCCACCATTCAGGTGGGAAAATGTACGCTGATGACAC
>USUV_PIEM_PIEM
AAAGGTAGTCGAGCCATATGGTTCATGTGGCTAGGCGCCAGATTCCTGGAGTTTGAAGCCCTGGGCTTTCTGAATGAGGACCATTGGTTAGGAAGAAAGAATTCTGGAGGAGGTGTTGAAGGACTTGGTGTCCAAAAACTTGGTTACATTCTGCGTGAGATGAGCCACCATTCAGGTGGAAAAATGTACGCTGATGACAC
>USUV_VFVG_213280-9
AAAGGTAGTCGAGCCATATGGTTCATGTGGCTAGGCGCCAGATTCCTGGAGTTTGAAGCCCTGGGCTTTCTGAATGAGGACCATTGGTTAGGAAGAAAGAATTCTGGAGGAGGTGTTGAAGGACTTGGTGTCCAAAAACTTGGTTACATTCTGCGTGAGATGAGCCACCATTCAGGTGGAAAAATGTACGCTGATGACAC
>USUV_LOM_229615-1
AAAGGTAGTCGAGCCATATGGTTCATGTGGCTAGGCGCCAGATTCCTGGAGTTTGAAGCCCTGGGCTTTCTGAATGAGGACCATTGGTTAGGAAGAAAGAATTCTGGAGGAGGTGTTGAAGGACTTGGTGTCCAAAAACTTGGTTACATTCTGCGTGAGATGAGCCACCATTCAGGTGGAAAAATGTACGCTGATGACAC
>USUV_VFVG_6609
AAAGGTAGTCGAGCCATATGGTTCATGTGGCTAGGCGCCAGATTCCTGGAGTTTGAAGCCCTGGGCTTTCTGAATGAGGACCATTGGTTAGGAAGAAAGAATTCTGGAGGAGGTGTTGAAGGACTTGGTGTCCAAAAACTTGGTTACATTCTGCGTGAGATGAGCCACCATTCAGGTGGAAAAATGTACGCTGATGACAC
>USUV_VFVG_6909
AAAGGTAGTCGAGCCATATGGTTCATGTGGCTGGGCGCCAGATTCCTGGAGTTTGAAGCTCTGGGCTTTCTGAATGAGGACCATTGGTTAGGAAGAAAGAATTCTGGAGGAGGTGTTGAAGGACTTGGTGTCCAAAAACTTGGTTACATTCTGCGTGAGATGAGCCACCATTCAGGTGGGAAAATGTACGCTGATGACAC
>USUV_VFVG_6216
AAAGGTAGTCGAGCCATATGGTTCATGTGGCTAGGCGCCAGATTCCTGGAGTTTGAAGCTCTGGGCTTTCTGAATGAGGACCATTGGTTAGGAAGAAAGAATTCTGGAGGAGGTGTTGAAGGACTTGGTGTCCAAAAACTTGGTTACATTCTACGTGAGATGAGCCACCATTCAGGTGGGAAAATGTACGCTGATGACAC
>USUV_VFVG_5727
AAAGGTAGCCGAGCCATATGGTTCATGTGGCTAGGCGCCAGATTCCTGGAGTTTGAAGCTCTGGGCTTTCTGAATGAGGACCATTGGTTAGGAAGAAAGAATTCTGGAGGAGGTGTTGAAGGACTTGGTGTCCAAAAACTTGGTTACATTCTGCGTGAGATGAGCCACCATTCAGGTGGGAAAATGTACGCTGATGACAC
>USUV_VFVG_6068
AAAGGTAGCCGAGCCATATGGTTCATGTGGCTAGGCGCCAGATTCCTGGAGTTTGAAGCTCTGGGCTTTCTGAATGAGGACCATTGGTTAGGAAGAAAGAATTCTGGAGGAGGTGTTGAAGGACTTGGTGTCCAAAAACTTGGTTACATTCTGCGTGAGATGAGCCACCATTCAGGTGGGAAAATGTACGCTGATGACAC
>USUV_VFVG_3244
AAAGGTAGTCGAGCCATATGGTTCATGTGGCTGGGCGCCAGATTCCTGGAGTTTGAAGCTCTGGGCTTTCTGAATGAGGACCATTGGTTAGGAAGAAAGAATTCTGGAGGAGGTGTTGAAGGACTTGGTGTCCAAAAGCTTGGTTACATTCTGCGTGAGATGAGCCACCATTCAGGTGGGAAAATGTACGCTGATGACAC
>USUV_VFVG_5950
AAAGGTAGTCGAGCCATATGGTTCATGTGGCTGGGCGCCAGATTCCTGGAGTTTGAAGCTCTGGGCTTTCTGAATGAGGACCATTGGTTAGGAAGAAAGAATTCTGGAGGAGGTGTTGAAGGACTTGGTGTCCAAAAGCTTGGTTACATTCTGCGTGAGATGAGCCACCATTCAGGTGGGAAAATGTACGCTGATGACAC
>USUV_VFVG_5999
AAAGGTAGTCGAGCCATATGGTTCATGTGGCTGGGCGCCAGATTCCTGGAGTTTGAAGCTCTGGGCTTTCTGAATGAGGACCATTGGTTAGGAAGAAAGAATTCTGGAGGAGGTGTTGAAGGACTTGGTGTCCAAAAGCTTGGTTACATTCTGCGTGAGATGAGCCACCATTCAGGTGGGAAAATGTACGCTGATGACAC
>USUV_VFVG_6001
AAAGGTAGTCGAGCCATATGGTTCATGTGGCTGGGCGCCAGATTCCTGGAGTTTGAAGCTCTGGGCTTTCTGAATGAGGACCATTGGTTAGGAAGAAAGAATTCTGGAGGAGGTGTTGAAGGACTTGGTGTCCAAAAGCTTGGTTACATTCTGCGTGAGATGAGCCACCATTCAGGTGGGAAAATGTACGCTGATGACAC
>USUV_VFVG_6614
AAAGGTAGTCGAGCCATATGGTTCATGTGGCTAGGCGCCAGATTCCTGGAGTTTGAAGCTCTGGGCTTTCTGAATGAGGACCATTGGTTAGGAAGAAAGAATTCTGGAGGAGGTGTTGAAGGACTTGGTGTCCAAAAACTTGGTTACATTCTGCGTGAGATGAGCCACCATTCAGGTGGGAAAATGTACGCTGATGACAC
>USUV_VFVG_6086
AAAGGTAGTCGAGCCATATGGTTCATGTGGCTAGGCGCCAGATTCCTGGAGTTTGAAGCTCTGGGCTTTCTGAATGAGGACCATTGGTTAGGAAGAAAGAATTCTGGAGGAGGTGTTGAAGGACTTGGTGTCCAAAAACTTGGTTACATTCTGCGTGAGATGAGCCACCATTCAGGTGGGAAAATGTACGCTGATGACAC
>USUV_VFVG_5745
AAAGGTAGTCGAGCCATATGGTTCATGTGGCTAGGCGCCAGATTCCTGGAGTTTGAAGCTCTGGGCTTTCTGAATGAGGACCATTGGTTAGGAAGAAAGAATTCTGGAGGAGGTGTTGAAGGACTTGGTGTCCAAAAACTTGGTTACATTCTGCGTGAGATGAGCCACCATTCAGGTGGGAAAATGTACGCTGATGACAC
>USUV_VFVG_5009
AAAGGTAGTCGAGCCATATGGTTCATGTGGCTAGGCGCCAGATTCCTGGAGTTTGAAGCTCTGGGCTTTCTGAATGAGGACCATTGGTTAGGAAGAAAGAATTCTGGAGGAGGTGTTGAAGGACTTGGTGTCCAAAAACTTGGTTACATTCTGCGTGAGATGAGCCACCATTCAGGTGGGAAAATGTACGCTGATGACAC
>USUV_VFVG_6613
AAAGGTAGTCGAGCCATATGGTTCATGTGGCTAGGCGCCAGATTCCTGGAGTTTGAAGCTCTGGGCTTTCTGAATGAGGACCATTGGTTAGGAAGAAAGAATTCTGGAGGAGGTGTTGAAGGACTTGGTGTCCAAAAACTTGGTTACATTCTGCGTGAGATGAGCCACCATTCAGGTGGGAAAATGTACGCTGATGACAC
>USUV_VFVG_6092
AAAGGTAGTCGAGCCATATGGTTCATGTGGCTAGGCGCCAGATTCCTGGAGTTTGAAGCTCTGGGCTTTCTGAATGAGGACCATTGGTTAGGAAGAAAGAATTCTGGAGGAGGTGTTGAAGGACTTGGTGTCCAAAAACTTGGTTACATTCTGCGTGAGATGAGCCACCATTCAGGTGGGAAAATGTACGCTGATGACAC
>USUV_VFVG_5744
AAAGGTAGTCGAGCCATATGGTTCATGTGGCTAGGCGCCAGATTCCTGGAGTTTGAAGCTCTGGGCTTTCTGAATGAGGACCATTGGTTAGGAAGAAAGAATTCTGGAGGAGGTGTTGAAGGACTTGGTGTCCAAAAACTTGGTTACATTCTGCGTGAGATGAGCCACCATTCAGGTGGGAAAATGTACGCTGATGACAC
>USUV_VFVG_4410
AAAGGTAGTCGAGCCATATGGTTCATGTGGCTAGGCGCCAGATTCCTGGAGTTTGAAGCTCTGGGCTTTCTGAATGAGGACCATTGGTTAGGAAGAAAGAATTCTGGAGGAGGTGTTGAAGGACTTGGTGTCCAAAAACTTGGTTACATTCTGCGTGAGATGAGCCACCATTCAGGTGGGAAAATGTACGCTGATGACAC
>USUV_VFVG_5758
AAAGGTAGTCGAGCCATATGGTTCATGTGGCTAGGCGCCAGATTCCTGGAGTTTGAAGCTCTGGGCTTTCTGAATGAGGACCATTGGTTAGGAAGAAAGAATTCTGGAGGAGGTGTTGAAGGACTTGGTGTCCAAAAACTTGGTTACATTCTGCGTGAGATGAGCCACCATTCAGGTGGGAAAATGTACGCTGATGACAC
>USUV_VFVG_6127
AAAGGTAGTCGAGCCATATGGTTCATGTGGCTAGGCGCCAGATTCCTGGAGTTTGAAGCTCTGGGCTTTCTGAATGAGGACCATTGGTTAGGAAGAAAGAATTCTGGAGGAGGTGTTGAAGGACTTGGTGTCCAAAAACTTGGTTACATTCTGCGTGAGATGAGCCACCATTCAGGTGGGAAAATGTACGCTGATGACAC
>USUV_VFVG_6471
AAAGGTAGTCGAGCCATATGGTTCATGTGGCTAGGCGCCAGATTCCTGGAGTTTGAAGCTCTGGGCTTTCTGAATGAGGACCATTGGTTAGGAAGAAAGAATTCTGGAGGAGGTGTTGAAGGACTTGGTGTCCAAAAACTTGGTTACATTCTGCGTGAGATGAGCCACCATTCAGGTGGGAAAATGTACGCTGATGACAC
>USUV_VFVG_5678
AAAGGTAGTCGAGCCATATGGTTCATGTGGCTAGGCGCCAGATTCCTGGAGTTTGAAGCTCTGGGCTTTCTGAATGAGGACCATTGGTTAGGAAGAAAGAATTCTGGAGGAGGTGTTGAAGGACTTGGTGTCCAAAAACTTGGTTACATTCTGCGTGAGATGAGCCACCATTCAGGTGGGAAAATGTACGCTGATGACAC
>USUV_VFVG_5827
AAAGGTAGTCGAGCCATATGGTTCATGTGGCTAGGCGCCAGATTCCTGGAGTTTGAAGCTCTGGGCTTTCTGAATGAGGACCATTGGTTAGGAAGAAAGAATTCTGGAGGAGGTGTTGAAGGACTTGGTGTCCAAAAACTTGGTTACATTCTGCGTGAGATGAGCCACCATTCAGGTGGGAAAATGTACGCTGATGACAC
>USUV_VFVG_6579
AAAGGTAGTCGAGCCATATGGTTCATGTGGCTAGGCGCCAGATTCCTGGAGTTTGAAGCTCTGGGCTTTCTGAATGAGGACCATTGGTTAGGAAGAAAGAATTCTGGAGGAGGTGTTGAAGGACTTGGTGTCCAAAAACTTGGTTACATTCTGCGTGAGATGAGCCACCATTCAGGTGGGAAAATGTACGCTGATGACAC
>USUV_VFVG_2686
AAAGGTAGTCGAGCCATATGGTTCATGTGGCTAGGCGCCAGATTCCTGGAGTTTGAAGCTCTGGGCTTTCTGAATGAGGACCATTGGTTAGGAAGAAAGAATTCTGGAGGAGGTGTTGAAGGACTTGGTGTCCAAAAACTTGGTTACATTCTGCGTGAGATGAGCCACCATTCAGGTGGGAAAATGTACGCTGATGACAC
>USUV_VFVG_6472
AAAGGTAGTCGAGCCATATGGTTCATGTGGCTAGGCGCCAGATTCCTGGAGTTTGAAGCTCTGGGCTTTCTGAATGAGGACCATTGGTTAGGAAGAAAGAATTCTGGAGGAGGTGTTGAAGGACTTGGTGTCCAAAAACTTGGTTACATTCTGCGTGAGATGAGCCACCATTCAGGTGGGAAAATGTACGCTGATGACAC
>USUV_VFVG_4403
AAAGGTAGTCGAGCCATATGGTTCATGTGGCTAGGCGCCAGATTCCTGGAGTTTGAAGCTCTGGGCTTTCTGAATGAGGACCATTGGTTAGGAAGAAAGAATTCTGGAGGAGGTGTTGAAGGACTTGGTGTCCAAAAACTTGGTTACATTCTGCGTGAGATGAGCCACCATTCAGGTGGGAAAATGTACGCTGATGACAC
>USUV_VFVG_5809
AAAGGTAGTCGAGCCATATGGTTCATGTGGCTAGGCGCCAGATTCCTGGAGTTTGAAGCTCTGGGCTTTCTGAATGAGGACCATTGGTTAGGAAGAAAGAATTCTGGAGGAGGTGTTGAAGGACTTGGTGTCCAAAAACTTGGTTACATTCTGCGTGAGATGAGCCACCATTCAGGTGGGAAAATGTACGCTGATGACAC
>USUV_VFVG_6105
AAAGGTAGTCGAGCCATATGGTTCATGTGGCTAGGCGCCAGATTCCTGGAGTTTGAAGCTCTGGGCTTTCTGAATGAGGACCATTGGTTAGGAAGAAAGAATTCTGGAGGAGGTGTTGAAGGACTTGGTGTCCAAAAACTTGGTTACATTCTGCGTGAGATGAGCCACCATTCAGGTGGGAAAATGTACGCTGATGACAC
>USUV_VFVG_5687
AAAGGTAGTCGAGCCATATGGTTCATGTGGCTAGGCGCCAGATTCCTGGAGTTTGAAGCTCTGGGCTTTCTGAATGAGGACCATTGGTTAGGAAGAAAGAATTCTGGAGGAGGTGTTGAAGGACTTGGTGTCCAAAAACTTGGTTACATTCTGCGTGAGATGAGCCACCATTCAGGTGGGAAAATGTACGCTGATGACAC
>USUV_VFVG_6163
AAAGGTAGTCGAGCCATATGGTTCATGTGGCTAGGCGCCAGATTCCTGGAGTTTGAAGCTCTGGGCTTTCTGAATGAGGACCATTGGTTAGGAAGAAAGAATTCTGGAGGAGGTGTTGAAGGACTTGGTGTCCAAAAACTTGGTTACATTCTGCGTGAGATGAGCCACCATTCAGGTGGGAAAATGTACGCTGATGACAC
>USUV_VFVG_6568
AAAGGTAGTCGAGCCATATGGTTCATGTGGCTAGGCGCCAGATTCCTGGAGTTTGAAGCTCTGGGCTTTCTGAATGAGGACCATTGGTTAGGAAGAAAGAATTCTGGAGGAGGTGTTGAAGGACTTGGTGTCCAAAAACTTGGTTACATTCTGCGTGAGATGAGCCACCATTCAGGTGGGAAAATGTACGCTGATGACAC
>USUV_VFVG_6465
AAAGGTAGTCGAGCCATATGGTTCATGTGGCTAGGCGCCAGATTCCTGGAGTTTGAAGCTCTGGGCTTTCTGAATGAGGACCATTGGTTAGGAAGAAAGAATTCTGGAGGAGGTGTTGAAGGACTTGGTGTCCAAAAACTTGGTTACATTCTGCGTGAGATGAGCCACCATTCAGGTGGGAAAATGTACGCTGATGACAC
>USUV_VFVG_6276
AAAGGTAGTCGAGCCATATGGTTCATGTGGCTAGGCGCCAGATTCCTGGAGTTTGAAGCTCTGGGCTTTCTGAATGAGGACCATTGGTTAGGAAGAAAGAATTCTGGAGGAGGTGTTGAAGGACTTGGTGTCCAAAAACTTGGTTACATTCTACGTGAGATGAGCCACCATTCAGGTGGGAAAATGTACGCTGATGACAC
>USUV_VFVG_6274
AAAGGTAGTCGAGCCATATGGTTCATGTGGCTAGGCGCCAGATTCCTGGAGTTTGAAGCTCTGGGCTTTCTGAATGAGGACCATTGGTTAGGAAGAAAGAATTCTGGAGGAGGTGTTGAAGGACTTGGTGTCCAAAAACTTGGTTACATTCTACGTGAGATGAGCCACCATTCAGGTGGGAAAATGTACGCTGATGACAC
>USUV_VFVG_6253
AAAGGTAGTCGAGCCATATGGTTCATGTGGCTAGGCGCCAGATTCCTGGAGTTTGAAGCTCTGGGCTTTCTGAATGAGGACCATTGGTTAGGAAGAAAGAATTCTGGAGGAGGTGTTGAAGGACTTGGTGTCCAAAAACTTGGTTACATTCTACGTGAGATGAGCCACCATTCAGGTGGGAAAATGTACGCTGATGACAC
>USUV_VFVG_6187
AAAGGTAGTCGAGCCATATGGTTCATGTGGCTAGGCGCCAGATTCCTGGAGTTTGAAGCTCTGGGCTTTCTGAATGAGGACCATTGGTTAGGAAGAAAGAATTCTGGAGGAGGTGTTGAAGGACTTGGTGTCCAAAAACTTGGTTACATTCTACGTGAGATGAGCCACCATTCAGGTGGGAAAATGTACGCTGATGACAC
>USUV_VFVG_6191
AAAGGTAGTCGAGCCATATGGTTCATGTGGCTAGGCGCCAGATTCCTGGAGTTTGAAGCTCTGGGCTTTCTGAATGAGGACCATTGGTTAGGAAGAAAGAATTCTGGAGGAGGTGTTGAAGGACTTGGTGTCCAAAAACTTGGTTACATTCTACGTGAGATGAGCCACCATTCAGGTGGGAAAATGTACGCTGATGACAC
>USUV_VFVG_6212
AAAGGTAGTCGAGCCATATGGTTCATGTGGCTAGGCGCCAGATTCCTGGAGTTTGAAGCTCTGGGCTTTCTGAATGAGGACCATTGGTTAGGAAGAAAGAATTCTGGAGGAGGTGTTGAAGGACTTGGTGTCCAAAAACTTGGTTACATTCTACGTGAGATGAGCCACCATTCAGGTGGGAAAATGTACGCTGATGACAC
>USUV_VFVG_6078
AAAGGTAGTCGAGCCATATGGTTCATGTGGCTAGGCGCCAGATTCCTGGAGTTTGAAGCTCTGGGCTTTCTGAATGAGGACCATTGGTTAGGAAGAAAGAATTCTGGAGGAGGTGTTGAAGGACTTGGTGTCCAAAAACTTGGTTACATTCTACGTGAGATGAGCCACCATTCAGGTGGGAAAATGTACGCTGATGACAC
>USUV_VFVG_6063
AAAGGTAGTCGAGCCATATGGTTCATGTGGCTAGGCGCCAGATTCCTGGAGTTTGAAGCTCTGGGCTTTCTGAATGAGGACCATTGGTTAGGAAGAAAGAATTCTGGAGGAGGTGTTGAAGGACTTGGTGTCCAAAAACTTGGTTACATTCTACGTGAGATGAGCCACCATTCAGGTGGGAAAATGTACGCTGATGACAC
>USUV_VFVG_6060
AAAGGTAGTCGAGCCATATGGTTCATGTGGCTAGGCGCCAGATTCCTGGAGTTTGAAGCTCTGGGCTTTCTGAATGAGGACCATTGGTTAGGAAGAAAGAATTCTGGAGGAGGTGTTGAAGGACTTGGTGTCCAAAAACTTGGTTACATTCTACGTGAGATGAGCCACCATTCAGGTGGGAAAATGTACGCTGATGACAC
>USUV_VFVG_6018
AAAGGTAGTCGAGCCATATGGTTCATGTGGCTAGGCGCCAGATTCCTGGAGTTTGAAGCTCTGGGCTTTCTGAATGAGGACCATTGGTTAGGAAGAAAGAATTCTGGAGGAGGTGTTGAAGGACTTGGTGTCCAAAAACTTGGTTACATTCTACGTGAGATGAGCCACCATTCAGGTGGGAAAATGTACGCTGATGACAC
>USUV_VFVG_6017
AAAGGTAGTCGAGCCATATGGTTCATGTGGCTAGGCGCCAGATTCCTGGAGTTTGAAGCTCTGGGCTTTCTGAATGAGGACCATTGGTTAGGAAGAAAGAATTCTGGAGGAGGTGTTGAAGGACTTGGTGTCCAAAAACTTGGTTACATTCTACGTGAGATGAGCCACCATTCAGGTGGGAAAATGTACGCTGATGACAC
>USUV_VFVG_6009
AAAGGTAGTCGAGCCATATGGTTCATGTGGCTAGGCGCCAGATTCCTGGAGTTTGAAGCTCTGGGCTTTCTGAATGAGGACCATTGGTTAGGAAGAAAGAATTCTGGAGGAGGTGTTGAAGGACTTGGTGTCCAAAAACTTGGTTACATTCTACGTGAGATGAGCCACCATTCAGGTGGGAAAATGTACGCTGATGACAC
>USUV_VFVG_5993
AAAGGTAGTCGAGCCATATGGTTCATGTGGCTAGGCGCCAGATTCCTGGAGTTTGAAGCTCTGGGCTTTCTGAATGAGGACCATTGGTTAGGAAGAAAGAATTCTGGAGGAGGTGTTGAAGGACTTGGTGTCCAAAAACTTGGTTACATTCTACGTGAGATGAGCCACCATTCAGGTGGGAAAATGTACGCTGATGACAC
>USUV_VFVG_5886
AAAGGTAGTCGAGCCATATGGTTCATGTGGCTAGGCGCCAGATTCCTGGAGTTTGAAGCTCTGGGCTTTCTGAATGAGGACCATTGGTTAGGAAGAAAGAATTCTGGAGGAGGTGTTGAAGGACTTGGTGTCCAAAAACTTGGTTACATTCTACGTGAGATGAGCCACCATTCAGGTGGGAAAATGTACGCTGATGACAC
>USUV_VFVG_5846
AAAGGTAGTCGAGCCATATGGTTCATGTGGCTAGGCGCCAGATTCCTGGAGTTTGAAGCTCTGGGCTTTCTGAATGAGGACCATTGGTTAGGAAGAAAGAATTCTGGAGGAGGTGTTGAAGGACTTGGTGTCCAAAAACTTGGTTACATTCTACGTGAGATGAGCCACCATTCAGGTGGGAAAATGTACGCTGATGACAC
>USUV_VFVG_5845
AAAGGTAGTCGAGCCATATGGTTCATGTGGCTAGGCGCCAGATTCCTGGAGTTTGAAGCTCTGGGCTTTCTGAATGAGGACCATTGGTTAGGAAGAAAGAATTCTGGAGGAGGTGTTGAAGGACTTGGTGTCCAAAAACTTGGTTACATTCTACGTGAGATGAGCCACCATTCAGGTGGGAAAATGTACGCTGATGACAC
>USUV_VFVG_5843
AAAGGTAGTCGAGCCATATGGTTCATGTGGCTAGGCGCCAGATTCCTGGAGTTTGAAGCTCTGGGCTTTCTGAATGAGGACCATTGGTTAGGAAGAAAGAATTCTGGAGGAGGTGTTGAAGGACTTGGTGTCCAAAAACTTGGTTACATTCTACGTGAGATGAGCCACCATTCAGGTGGGAAAATGTACGCTGATGACAC
>USUV_VFVG_5873
AAAGGTAGTCGAGCCATATGGTTCATGTGGCTAGGCGCCAGATTCCTGGAGTTTGAAGCTCTGGGCTTTCTGAATGAGGACCATTGGTTAGGAAGAAAGAATTCTGGAGGAGGTGTTGAAGGACTTGGTGTCCAAAAACTTGGTTACATTCTACGTGAGATGAGCCACCATTCAGGTGGGAAAATGTACGCTGATGACAC
>USUV_VFVG_5914
AAAGGTAGTCGAGCCATATGGTTCATGTGGCTAGGCGCCAGATTCCTGGAGTTTGAAGCTCTGGGCTTTCTGAATGAGGACCATTGGTTAGGAAGAAAGAATTCTGGAGGAGGTGTTGAAGGACTTGGTGTCCAAAAACTTGGTTACATTCTACGTGAGATGAGCCACCATTCAGGTGGGAAAATGTACGCTGATGACAC
>USUV_VFVG_5937
AAAGGTAGTCGAGCCATATGGTTCATGTGGCTAGGCGCCAGATTCCTGGAGTTTGAAGCTCTGGGCTTTCTGAATGAGGACCATTGGTTAGGAAGAAAGAATTCTGGAGGAGGTGTTGAAGGACTTGGTGTCCAAAAACTTGGTTACATTCTACGTGAGATGAGCCACCATTCAGGTGGGAAAATGTACGCTGATGACAC
>USUV_VFVG_5960
AAAGGTAGTCGAGCCATATGGTTCATGTGGCTAGGCGCCAGATTCCTGGAGTTTGAAGCTCTGGGCTTTCTGAATGAGGACCATTGGTTAGGAAGAAAGAATTCTGGAGGAGGTGTTGAAGGACTTGGTGTCCAAAAACTTGGTTACATTCTACGTGAGATGAGCCACCATTCAGGTGGGAAAATGTACGCTGATGACAC
>USUV_VFVG_5600
AAAGGTAGTCGAGCCATATGGTTCATGTGGCTAGGCGCCAGATTCCTGGAGTTTGAAGCTCTGGGCTTTCTGAATGAGGACCATTGGTTAGGAAGAAAGAATTCTGGAGGAGGTGTTGAAGGACTTGGTGTCCAAAAACTTGGTTACATTCTACGTGAGATGAGCCACCATTCAGGTGGGAAAATGTACGCTGATGACAC
>USUV_VFVG_4550
AAAGGTAGTCGAGCCATATGGTTCATGTGGCTAGGCGCCAGATTCCTGGAGTTTGAAGCTCTGGGCTTTCTGAATGAGGACCATTGGTTAGGAAGAAAGAATTCTGGAGGAGGTGTTGAAGGACTTGGTGTCCAAAAACTTGGTTACATTCTACGTGAGATGAGCCACCATTCAGGTGGGAAAATGTACGCTGATGACAC
>USUV_VFVG_4672
AAAGGTAGTCGAGCCATATGGTTCATGTGGCTAGGCGCCAGATTCCTGGAGTTTGAAGCTCTGGGCTTTCTGAATGAGGACCATTGGTTAGGAAGAAAGAATTCTGGAGGAGGTGTTGAAGGACTTGGTGTCCAAAAACTTGGTTACATTCTACGTGAGATGAGCCACCATTCAGGTGGGAAAATGTACGCTGATGACAC
>USUV_VFVG_4372
AAAGGTAGTCGAGCCATATGGTTCATGTGGCTAGGCGCCAGATTCCTGGAGTTTGAAGCTCTGGGCTTTCTGAATGAGGACCATTGGTTAGGAAGAAAGAATTCTGGAGGAGGTGTTGAAGGACTTGGTGTCCAAAAACTTGGTTACATTCTACGTGAGATGAGCCACCATTCAGGTGGGAAAATGTACGCTGATGACAC
